# Supplementary material for: Martial arts training and aggressive behavior in children and adolescents: a systematic review of longitudinal evidence and psychological processes
Source: Front Public Health. 2026 Jul 17;14:1838396. doi: 10.3389/fpubh.2026.1838396 (PMC13423899; doi:10.3389/fpubh.2026.1838396)
Supplement: Supplementary file 1 [file Table_1.xlsx]

## Sheet: 纳入文献
文献编号	标题	作者_年份	国家/地区	研究设计类型	研究对象	样本量N	年龄/年级	性别（男性占比）	干预/项目类型	训练取向	干预时长	干预频率与单次时长	对照条件	测量工具	主要结局指标	主要结果方向	结果简述	性别讨论	备注
Study ID	Title	Author(s) and Year	Country/Region	Study Design	Participants	Sample Size (N)	Age /Grade	Gender_Male (%)	Intervention (Martial Arts Discipline)	Training Orientation	Intervention Duration	Intervention Frequency and Session Duration	Comparison / Control Condition	Measurement Instruments	Primary Outcome Variables	Main Finding Direction	Key Findings Summary	Gender-related Analysis	Notes
S1	Violent Behaviour and Emotional Intelligence in Physical Education: The Effects of an Intervention Programme	Ortiz-Franco et al., 2024	Spain	Quantitative non-randomized	Secondary school students	139	M = 15.76, SD = 1.066	50.3	Judo	Traditional/Educational	24 sessions	2 sessions/week; 60 min/session	None (single-group pre–post design)	Schutte Self-Report Inventory (SSRI); Violent Behaviour at School Scale	Violent behaviour (overt and relational aggression); Emotional intelligence(Emotional Perception, Self-Emotional Management, Hetero-emotional Management and Emotional Use)	Decrease (reduction in aggression)Judo↓	The judo-based intervention reduced the intercorrelations among different forms of violent behaviour and enhanced the buffering effect of emotional intelligence on aggressive behaviours after the intervention.	NR	Emotional intelligence used as explanatory mechanism; executive/self-regulatory processes inferred rather than directly measured. Social norm internalization supported by explicit emphasis on judo values and PE-based educational context. No control group.
S2	Effects of extracurricular martial arts practice on the trait of anger among boys and girls aged 9–12 years old	Lafuente et al., 2024	Spain	Quantitative non-randomized	children	82	Aged 9–12 years (M = 10.21, SD = 1.06)	63.4	Judo; Karate	Mixed	6 months	2–3 sessions/week; 60 min/session	Non-martial arts control group	State–Trait Anger Expression Inventory for Children and Adolescents (STAXI-NA)	Anger: trait anger; anger expression; anger control	No change :Judo→, Karate→	Six months of regular extracurricular judo or karate practice did not lead to significant reductions in overall trait anger in children, although isolated changes in specific anger expression dimensions were observed.	NR	Training orientation varied across clubs and was classified according to Nosanchuk and MacNeil (1989). One karate club was considered traditional (greater emphasis on kata, calmness, discipline, respect, and restricted contact during kumite), whereas another karate club was considered modern in an educative sense (less emphasis on competition and combat). The judo club was classified as modern wi…
S3	Martial arts and school violence: Examining the potential of martial arts training to reduce or foster aggressive behaviour in schools	Moore et al., 2024	Australia	RCT	secondary school students	243	Aged 12–14 years (M = 12.76, SD = 0.68)	56	Taekwondo	Traditional/Educational	10 weeks	1 session/week; 60 min/session	Wait-list control group	Strengths and Difficulties Questionnaire (SDQ)	Aggressive behaviour; emotional difficulties; behaviour difficulties; total difficulties	No change:Taekwondo→	A 10-week school-based martial arts intervention incorporating psychoeducation and traditional taekwondo practices did not significantly reduce or increase aggressive behaviour or related mental health difficulties at post-intervention or follow-up compared with the control group, suggesting a limited overall effect on adolescent aggression.	NR	Randomized controlled trial with intention-to-treat analysis. Intervention integrated psychoeducation, meditation, and traditional martial arts elements, which could not be disentangled analytically. Both intervention and control groups eventually received the program (wait-list design).Psychological mechanisms were discussed conceptually in the discussion and conclusion, but no formal mechanism …
S4	Effectiveness of a Judo Intervention Programme on the Psychosocial Area in Secondary School Education Students	Lindell-Postigo et al., 2023	Spain	Quantitative non-randomized	Secondary school students	139	Aged 11–16 years(M = 12.67, SD = 1.066)	50.4	Judo	Traditional/Educational	2 months (8 sessions)	Not specified (school-based PE lessons)	None (single-group pre–post design)	School Violence Scale; Schutte Self-Report Inventory; Self-Concept Form-5; PMCSQ-2	aggressive behaviour; emotional intelligence; self-concept; motivational climate	Decrease (reduction in aggression)Judo↓	A school-based judo programme embedded in physical education significantly reduced multiple forms of aggression and improved emotional intelligence and self-concept among secondary school students over the intervention period.	NR	Quasi-experimental pre–post design without a control group. The programme was delivered by trained PE teachers within the regular curriculum. No gender-specific analyses were conducted.
S5	The effect of martial arts training on cognitive and psychological functions in At-Risk youths	Harwood-Gross et al., 2021	Israel	Quantitative non-randomized	At-risk youths	39	Age 14–17.7 years (M = 15.6, SD = 0.81)	100	Martial arts training (karate, judo, ju-jitsu)	Traditional/Educational	6 months	2 sessions/week; 50 min/session	Standard physical education classes	CANTAB executive function battery; Aggression Scale; Rosenberg Self-Esteem Scale	Executive functions; aggression; self-esteem; hormonal reactivity	No change: aggression→,congnitive↑	Six months of traditional martial arts training improved executive functions (inhibition, shifting, processing speed) compared with controls, while no significant group-level changes were observed in aggression or self-esteem; hormonal reactivity predicted individual psychological changes.	NA	Non-randomized school-based intervention; boys only; mechanisms explored via neuroendocrine indicators.
S6	Effectiveness of Chinese Martial Arts and Philosophy to Reduce Reactive and Proactive Aggression in Schoolchildren	Fung et al., 2018	Hong Kong, China	RCT	Primary school students	298	Grade 2–5(M = 8.53, SD = 1.08)	77.8	Chinese martial arts:1.Skills-and-Philosophy Condition;2.Skills-Only Condition;3.Philosophy-Only Condition	Traditional/Educational	10 weeks	1 session/week; 90 min/session	physical fitness (placebo)	Reactive–Proactive Aggression Questionnaire (RPQ); Child Behavior Checklist–Youth Self-Report (CBCL-YSR)	reactive aggression; proactive aggression; general aggression; delinquent behavior; anxious/de- pressed; attention problem	Decrease (reduction in aggression):skills+philosophy↓;skills-only and philosophy-only→	The combined martial arts skills plus philosophy program showed greater reductions in reactive and general aggression compared with the fitness control, with effects maintained at 6-month follow-up; skills-only or philosophy-only programs showed weaker or non-significant effects.	NR	School-based cluster RCT; at-risk sample defined by elevated baseline aggression; philosophy component emphasized non-violence and moral cultivation.
S7	Effects of participation in a martial arts-based antibullying program in elementary schools	Twemlow et al., 2008	USA	Quantitative non-randomized	Elementary school students	238	Grades 3–5	57.9	Martial arts–based program (Gentle Warrior)	Traditional/Educational	Maintenance phase: short-term (booster sessions)	3 sessions × 45 min	None(dose–response by participation frequency)	Bully–Victim Questionnaire(Victimiza- tion ofothers (VO) scale);Victimization of Self;Aggression is Legitimate (AL) scale of the Bully–Victim Questionnaire	Aggression; helpful bystander behavior; victimization	Decrease (reduction in aggression:boys)↓	Greater participation was associated with reduced aggression and increased helpful bystander behavior among boys; effects were mediated by empathy	Gender moderated the effects of the Gentle Warrior intervention. Significant reductions in aggression and increases in helpful bystander behavior were observed among boys, whereas no significant intervention effects were found for girls. Boys with greater program exposure showed lower aggression and higher helpful bystander behavior over time.	Effects significant for boys only; victimization not significantly changed; part of a broader CAPSLE program
S8	Competitive martial arts and aggressiveness:A2-YR. Longitudinal study among young boys	Reynes & Lorant, 2004	France	Quantitative non-randomized	Primary school boys	43	8–10 years old	100	Judo, Karate	Competitive/Combat	2 years	NA	Non-martial arts control group	Buss–Perry Aggression Questionnaire	Aggressiveness (total, physical aggression, verbal aggression, anger, hostility)	Mixed(Judo-increased aggression and anger↑; Katate-anger↓)	After two years, karate training showed no clear positive or negative effects on aggressiveness, while judo training was associated with higher anger levels compared with controls; reductions in aggression were largely attributable to developmental effects rather than training effects.Judo participants showed higher anger and aggressiveness scores than controls at follow-up; however, authors attr…	NR	Longitudinal follow-up; substantial dropout from original sample (n=99 to n=43); competitive context emphasized; effects interpreted cautiously
S9	Effect of traditional Judo training on aggressiveness among young boys	Reynes & Lorant, 2002	France	Quantitative non-randomized	Primary school boys	55	8 years old	100	Judo	Traditional/Educational	1 years	2 sessions/week; 90 min/session	Non-judo control group	Buss–Perry Aggression Questionnaire	physical aggression; verbal aggression; anger; hostility	Increase-Judo↑	After one year, the judo group showed higher total aggression, verbal aggression, and anger scores than controls, with no evidence of aggression reduction.	NR	Longitudinal design; traditional dojo context; results do not support aggression-reduction hypothesis
S10	Does brief aikido training reduce aggression of youth?	Delva-Tauiliili J, 1995	USA	Quantitative non-randomized	adolescents	42	9–12 years old	100	Aikido	Traditional/Educational	2.5 weeks	NA	Wait-list control group	Teacher's Self-control Rating; Scalescale of Aggressive Behavior	Aggression; self-control	No change→	Brief Aikido training did not produce significant reductions in aggression or significant improvements in self-control compared with the wait-list control group.	NR	Very short intervention duration; authors note conclusions are premature
S11	Martial Arts Training: A Novel “Cure” for Juvenile Delinquency	Trulson, 1986	USA	Quantitative non-randomized	High school students	34	13-17 years old	100	Taekwondo, Morden martial arts	Traditional/Educational	6 months	3 sessions/week;60min/session	Modern Taekwondo training; no martial arts control (physical activity only)	Minnesota Multiphasic Personality Inventory(MMPI); Jackson Personality Inventory (JPI); Rosenzweig Picture–Frustration Test（P-F Test）	aggressiveness; delinquency-related personality traits; anxiety; self-esteem	Mixed(Taekwondo-aggression↓; Morden martial arts-aggression↑)	Traditional Taekwondo training was associated with reduced aggressiveness, anxiety, and delinquency-related traits, and increased self-esteem and social adjustment, whereas modern Taekwondo (without philosophical emphasis) showed increased aggressiveness and delinquency indicators.Group 1：showed decreased aggression and anxiety, along with increased self-esteem and social skills. Group 2：showed a…	NR	Groups were matched but not randomly assigned; all participants were male juvenile delinquents
						1352
